# Supplementary material for: Reversible perturbations of gene regulation after genome editing in Drosophila cells
Source: PLoS One. 2017 Jun 28;12(6):e0180135. doi: 10.1371/journal.pone.0180135 (PMC5489201; doi:10.1371/journal.pone.0180135)
Supplement: S1 Table — (XLSX) [file pone.0180135.s001.xlsx]

## Sheet: Sheet1
name	sequence (5' to 3')
Act5C_CRISPR_19nt_opt_scaffold	cctattttcaatttaacgtcgACCGCAAGTGCTTCTAAGAgtttaagagctatgctg
Act5C_Ctag_60nt_s	TGGATCTCCAAGCAGGAGTACGACGAGTCCGGCCCCTCCATTGTGCACCGCAAGTGCTTCggatcttccggatggctcgag
Act5C_Ctag_60nt_as	CCTCCAGCAGAATCAAGACCATCCCGATCCTGATCCTCTTGCCCAGACAAGCGATCCTTCGAAGTTCCTATTCTCTAGAAAGTATAGGAACTTCCATATG
Act5C_targ_as_mf	TCCTCCTCCTCCTCCAGCAGAATCAAGACCATCCCGATCCTGATCCTCTTGCCCAGACAAGCGATCCTTCAAAGTATAGGAACTTCACTAGT
Rtf1_CRISPR	cctattttcaatttaacgtcgGCGCGGTCTTATCTAGAAAgtttaagagctatgctg
Rtf1_Ctag_s	GAAACAGTCTCCAAACGTTCGCTGAATCTAGAGGATTACAAAAAAAAGCGCGGTCTTATCggatcttccggatggctcgag
Rtf1_Ctag_as	AAACTAGGACGTAAACATGCGACGCTTTGTCAGTATATGTATGACCAGCGGCATCCTTTTgaagttcctattctctagaaagtataggaacttccatatg
